# Supplementary material for: I love the way you love me: Responding to partner’s love language preferences boosts satisfaction in romantic heterosexual couples
Source: PLoS One. 2022 Jun 22;17(6):e0269429. doi: 10.1371/journal.pone.0269429 (PMC9216579; doi:10.1371/journal.pone.0269429)
Supplement: S1 Data — (CSV) [file pone.0269429.s002.csv]

M_Informed_Consent	CoupleNumber	M_Gender	M_Age	M_Nationality	M_Marital_Status	M_Relationship_Length	M_First_S_Intercourse	M_S_Amount_per_month	M_Forced_choice_LL	M_LLS_Acts_of_Service_Express_1	M_LLS_Acts_of_Service_Express_2	M_LLS_Acts_of_Service_Express_3	M_LLS_Acts_of_Service_Express_4	M_LLS_Physical_Touch_Express_5	M_LLS_Physical_Touch_Express_6	M_LLS_Physical_Touch_Express_7	M_LLS_Physical_Touch_Express_8	M_LLS_Words_of_Affirmation_Express_9	M_LLS_Words_of_Affirmation_Express_10	M_LLS_Words_of_Affirmation_Express_11	M_LLS_Words_of_Affirmation_Express_12	M_LLS_Quality_Time_Express_13	M_LLS_Quality_Time_Express_14	M_LLS_Quality_Time_Express_15	M_LLS_Quality_Time_Express_16	M_LLS_Gifts_Express_17	M_LLS_Gifts_Express_18	M_LLS_Gifts_Express_19	M_LLS_Gifts_Express_20	M_LLS_Acts_of_Service_Felt_1	M_LLS_Acts_of_Service_Felt_2	M_LLS_Acts_of_Service_Felt_3	M_LLS_Acts_of_Service_Felt_4	M_LLS_Physical_Touch_Felt_5	M_LLS_Physical_Touch_Felt_6	M_LLS_Physical_Touch_Felt_7	M_LLS_Physical_Touch_Felt_8	M_LLS_Words_of_Affirmation_Felt_9	M_LLS_Words_of_Affirmation_Felt_10	M_LLS_Words_of_Affirmation_Felt_11	M_LLS_Words_of_Affirmation_Felt_12	M_LLS_Quality_Time_Felt_13	M_LLS_Quality_Time_Felt_14	M_LLS_Quality_Time_Felt_15	M_LLS_Quality_Time_Felt_16	M_LLS_Gifts_Felt_17	M_LLS_Gifts_Felt_18	M_LLS_Gifts_Felt_19	M_LLS_Gifts_Felt_20
Yes	1	1	45	Belgian	5	39	39	10	4	2	2	4	3	4	4	3	5	3	2	4	4	4	3	3	4	3	3	3	3	2	2	4	3	4	3	4	5	4	4	4	4	4	2	2	3	2	2	2	2
Yes	2	1	19	ukrainian	1	72	18	5	3	4	3	5	5	5	5	4	4	4	4	3	4	4	4	3	4	3	4	4	4	3	4	3	5	4	5	4	5	4	4	5	5	4	5	4	4	5	4	5	4
Yes	3	1	24	Swedish	1	25	25	13	3	5	5	5	4	5	5	5	5	5	5	5	5	5	5	5	5	5	3	5	5	3	3	5	3	5	5	5	5	5	5	5	5	5	5	5	5	5	3	5	5
Yes	4	1	23	Norwegian	1	27	28	15	3	3	4	4	3	4	4	4	3	4	2	5	5	4	2	3	5	3	1	3	2	3	3	5	1	3	3	2	4	3	3	5	3	3	5	5	2	4	1	5	3
Yes	5	1	40	German	2	168	167	4	3	4	3	4	4	3	4	4	5	4	4	4	4	4	4	5	4	2	2	2	2	5	5	5	5	4	4	4	4	4	4	5	4	3	3	4	4	4	1	2	2
Yes	6	1	28	Ukrainian	3	72	72	3	2	4	3	4	4	5	5	5	5	2	4	3	4	4	4	5	5	2	1	1	1	4	4	5	5	5	5	5	5	5	5	5	5	2	4	5	4	1	1	1	1
Yes	7	1	24	Canadian	1	16	16	12	1	3	4	5	4	5	5	5	5	5	5	5	5	5	5	5	5	3	1	3	3	3	4	5	4	5	5	5	5	5	5	3	5	5	5	5	5	4	2	4	4
Yes	8	1	25	Norwegian	5	24	24	20	1	4	5	5	4	5	4	3	4	4	4	3	4	4	4	5	5	5	2	2	2	4	4	5	4	5	5	5	5	4	5	5	5	5	5	4	5	3	2	4	4
Yes	9	1	28	Azerbaijani	2	24	7	20	4	3	3	4	4	5	5	5	5	5	5	5	5	5	5	5	5	5	3	3	4	3	3	4	4	5	5	5	5	4	5	5	5	5	4	5	4	5	2	3	3
Yes	10	1	25	Ukrainian	2	45	39	40	3	2	5	5	5	5	5	4	5	5	5	5	5	5	5	5	4	5	3	4	5	1	5	5	3	5	5	5	5	3	5	5	3	5	5	5	4	5	2	5	5
Yes	11	1	24	Danish	1	14	13	20	3	3	4	5	3	5	5	5	5	5	5	5	5	5	4	4	5	5	2	4	4	3	3	4	2	5	5	5	5	5	5	5	5	3	3	4	5	5	2	4	4
Yes	12	1	31	Israeli	1	13	12	8	3	3	4	5	3	5	5	5	5	5	5	5	5	4	4	5	5	5	5	4	4	1	3	5	3	5	5	5	5	5	5	5	5	4	4	5	5	4	1	1	1
Yes	14	1	26	Ukrainian	1	108	108	3	4	1	4	4	4	5	5	4	4	4	5	4	4	4	4	5	5	4	2	3	3	1	4	5	4	5	5	4	4	4	5	4	4	5	4	5	4	4	4	4	4
Yes	13	1	19	Ukrainian	1	28	24	35	1	5	5	5	5	5	5	5	5	5	5	5	5	5	5	5	5	5	5	5	5	5	5	5	5	5	5	5	5	5	5	5	5	5	5	5	5	5	5	5	5
Yes	15	1	36	Portuguese	1	84	84	12	4	2	4	5	3	4	4	3	4	4	4	5	5	4	4	4	3	4	3	4	4	2	4	4	2	4	4	3	4	5	4	4	4	4	4	4	3	4	3	4	4
Yes	16	1	21	Ukrainian	1	14	13	10	1	3	4	5	4	5	5	5	5	5	5	5	5	5	5	4	3	5	2	5	5	2	5	5	5	5	5	5	5	4	5	5	5	5	5	4	3	5	3	5	5
Yes	17	1	39	Italian	3	111	92	8	3	4	4	4	4	4	3	4	4	4	4	4	4	4	4	5	4	4	4	4	4	4	4	4	4	3	3	3	3	4	3	3	3	3	3	3	3	3	3	3	3
Yes	18	1	20	Ukrainian	1	40	28	7	3	4	4	5	2	5	5	5	5	4	4	5	4	4	5	5	5	5	3	3	4	3	4	5	5	5	5	5	5	4	5	5	4	5	5	5	5	3	3	3	3
Yes	19	1	41	Belgian	2	24	24	12	1	5	3	5	5	5	5	5	5	5	5	5	5	3	3	4	3	3	1	3	5	5	5	5	5	5	5	5	5	5	5	5	5	5	3	4	4	4	1	4	4
Yes	20	1	45	belgium	2	72	72	12	3	5	5	5	5	5	5	5	5	5	5	5	5	5	5	5	5	5	3	5	5	3	4	5	3	5	5	5	5	3	5	2	5	5	5	5	5	2	2	3	3
Yes	21	1	24	Russian	1	36	33	6	1	4	5	4	3	5	4	3	4	2	5	4		4	5	4	5	4	2	3	3	4	4	4	1	5	4	4	5	4	4	4	4	3	5	4	4	4	2	3	3
Yes	22	1	35	Een Belg	2	120	120	15	1	5	5	5	5	5	5	5	5	4	5	5	5	5	5	5	5	4	4	3	4	5	5	5	5	5	5	5	5	5	5	5	5	5	5	5	5	5	3	4	4
Yes	23	1	51	BELGIAN	5	144	144	0	1	2	5	5	5	5	5	5	5	4	5	4	3	3	2	2	2	3	1	2	3	3	5	5	5	5	5	5	5	3	5	5	5	5	2	3	3	2	1	1	1
Yes	24	1	30	Bulgarian	1	24	18	12	3	4	4	4	2	5	5	5	5	4	5	5	4	5	2	4	5	2	1	1	1	5	2	5	2	5	5	5	5	4	5	5	5	5	5	5	5	5	5	5	5
Yes	25	1	32	belg	2	48	37	4	4	5	5	4	1	3	3	3	4	2	3	4	4	2	1	2	4	2	2	4	4	1	3	5	4	4	4	4	4	4	4	4	4	4	4	4	4	4	4	4	4
Yes	26	1	26	Ukrainian	2	62	55	4	2	4	4	4	4	5	5	5	5	5	5	5	5	4	2	2	5	5	2	5	4	3	3	4	5	4	5	5	5	3	4	5	3	5	3	3	4	3	1	4	4
Yes	27	1	40	Belgian	1	180	180	4	1	3	5	5	4	5	5	5	3	5	5	4	4	5	4	3	5	3	3	3	3	4	5	5	3	5	5	5	5	5	5	3	3	3	4	3	2	1	1	4	2
Yes	28	1	40	Belgium	2	60	60	5	3	4	5	5	5	4	4	5	4	4	4	5	4	4	5	4	5	5	3	4	4	4	4	5	4	5	4	4	4	3	4	4	3	4	4	4	5	3	4	4	4
Yes	29	1	22	Ukr	1	8	1	20	3	2	1	1	1	3	1	1	2	2	2	2	2	2	2	2	2	2	2	2	2	3	3	2	2	2	2	4	3	1	2	2	2	5	3	2	2	2	2	2	2
Yes	30	1	32	Irish	2	84	3	3	4	1	1	5	1	5	4	3	4	3	4	3	3	4	4	5	4	5	5	1	1	1	5	5	5	4	3	3	2	5	5	5	5	5	4	5	2	4	4	2	3
Yes	31	1	29	Italian	2	40	6	8	1	4	4	5	4	5	4	4	5	4	5	5	4	5	4	5	4	5	4	5	4	4	4	5	3	5	4	4	5	5	5	5	4	5	4	5	4	5	4	5	4
Yes	32	1	42	Ukrainian	2	66	37	20	3	3	3	5	4	5	5	4	5	5	5	4	4	5	5	5	5	4	3	4	4	4	4	5	4	5	5	4	5	4	5	4	4	5	5	5	5	4	3	4	4
Yes	33	1	37	Belgian	2	13	20	4	4	3	4	4	4	5	5	5	3	4	4	4	4	4	3	3	4	3	3	4	4	3	4	4	3	4	4	4	4	5	5	4	4	3	3	3	3	3	3	3	3
Yes	34	1	45	croatia	2	180	264	4	3	3	3	5	3	5	5	5	5	5	5	5	5	3	4	5	3	2	4	3	3	1	1	4	1	4	4	4	4	4	4	5	5	5	4	5	4	2	4	3	2
Yes	35	1	26	American	2	9	36	6	3	3	3	4	3	4	4	4	4	4	4	4	4	4	5	4	5	5	1	4	4	3	3	3	3	4	4	4	4	3	4	4	3	3	4	4	4	4	2	4	4
Yes	36	1	21	Ukrainian	1	9	8	12	2	3	4	5	5	5	5	5	5	5	5	3	5	5	5	5	5	5	5	5	5	3	4	3	5	5	5	5	4	5	5	3	3	3	4	4	5	5	1	2	2
Yes	37	1	20	Ukraine	1	12	8	2	2	4	2	4	5	5	5	3	5	5	5	5	5	5	5	5	5	5	3	3	4	4	5	5	5	5	4	3	5	5	5	4	5	5	5	5	5	5	4	5	5
Yes	38	1	27	Turkey	1	37	45	5	3	3	3	4	3	5	5	5	5	3	5	5	5	4	5	5	3	4	2	4	4	3	3	5	3	5	5	5	5	3	5	5	5	4	5	5	3	5	3	5	4
Yes	39	1	22	Polish	1	36	29	6	2	4	4	4	4	4	5	5	5	5	5	5	5	5	5	5	5	3	1	4	5	4	4	5	4	5	5	4	5	5	5	5	5	5	4	5	4	1	1	3	1
Yes	40	1	29	Belarusian	2	17	42	5	3	3	2	4	1	5	4	2	5	3	4	2	2	4	5	5	4	2	1	4	3	2	1	3	2	5	4	2	5	4	4	3	2	5	5	5	4	2	1	3	2
Yes	41	1	22	Polish	1	19	18	7	1	4	4	5	3	5	5	5	5	5	5	5	5	5	5	5	5	5	4	5	4	3	5	5	5	5	5	5	5	5	5	5	5	5	5	5	5	5	5	5	5
Yes	42	1	19	Ukrainian	1	8	7	8	1	4	4	5	5	5	5	5	5	5	2	3	5	5	4	5	5	5	5	5	5	5	5	5	5	5	5	5	5	5	5	4	4	5	3	4	5	5	5	4	4
Yes	43	1	26	PL	1	29	28	8	4	2	3	4	2	4	4	3	4	4	3	3	4	3	2	3	4	4	2	4	3	2	2	4	4	4	4	4	4	3	3	4	4	4	3	4	3	2	4	2	2
Yes	44	1	19	Ukr	1	24	24	10	2	4	2	4	3	4	4	4	4	4	4	4	4	4	4	4	4	4	3	4	4	4	4	4	4	4	5	4	4	4	4	4	4	4	4	4	4	4	4	4	4
Yes	45	1	18	Ukrainian	1	15	12	4	3	5	5	5	5	5	5	5	5	5	5	5	5	5	5	5	5	5	5	5	5	5	5	5	5	5	5	5	5	5	5	5	5	5	5	5	5	5	5	5	5
Yes	46	1	22	Portuguese	5	8	2	20	2	1	5	5	5	5	5	5	5	4	5	5	4	4	5	4	5	3	3	5	5	3	4	5	4	4	5	5	4	4	5	5	5	5	5	3	5	3	3	4	5
Yes	47	1	21	Polish	1	72	72	7	3	3	4	5	2	4	4	5	4	4	4	5	4	5	5	4	4	5	3	5	4	5	2	4	3	5	4	5	3	4	4	3	5	5	4	3	3	3	3	4	3
Yes	48	1	19	Ukrainian	1	14	6	8	3	3	5	5	2	5	5	5	5	5	5	4	5	5	5	4	5	5	3	5	5	3	5	5	5	5	5	5	5	5	5	5	5	5	5	5	5	3	3	5	3
Yes	49	1	19	Ukraine	1	21	12	14	3	4	4	4	2	5	5	5	5	5	5	5	4	5	5	4	5	4	2	4	4	5	5	5	3	3	3	2	2	2	2	4	3	4	4	4	3	4	2	3	3
Yes	50	1	27	Swedish	1	38	36	7	3	3	4	5	3	4	4	4	3	4	4	5	4	4	4	5	3	2	1	1	2	3	4	5	4	3	3	4	2	3	4	3	3	5	4	5	4	2	2	3	4
Yes	51	1	26	Swedish	1	18	18	4	4	4	4	5	1	5	5	3	5	5	4	5	4	4	4	4	4	5	1	4	3	3	4	5	4	5	5	1	4	3	4	3	4	4	4	3	4	2	1	2	2
Yes	52	1	29	Ukrainian	2	25	34	5	1	2	4	5	2	5	4	4	5	4	5	4	5	4	5	5	5	2	1	5	5	2	3	4	4	5	4	4	5	3	4	4	4	5	5	5	4	2	2	4	4
Yes	53	1	24	ukrainian	1	6	6	12	1	4	4	4	4	5	5	5	5	5	5	4	5	5	5	5	4	3	2	2	2	3	4	5	4	5	5	5	5	4	5	4	4	4	5	4	4	2	2	2	2
Yes	54	1	33	Polish	1	77	68	5	4	3	3	5	3	4	4	4	4	4	5	4	4	5	4	5	4	2	2	2	2	3	3	5	3	4	4	4	4	4	4	2	4	5	4	5	4	3	2	2	2
Yes	55	1	24	Latvian	1	8	8	15	3	4	5	5	5	5	5	5	5	5	4	4	5	5	5	5	5	5	3	5	4	2	2	4	4	5	4	4	5	5	5	3	3	5	5	5	3	3	2	3	3
Yes	56	1	26	Polish	1	47	54	9	3	4	4	4	4	5	5	5	5	4	5	4	4	4	4	5	4	3	1	3	4	1	3	4	3	5	5	5	5	5	5	4	5	5	5	5	4	5	1	2	2
Yes	57	1	20	Ukrainian	1	38	33	8	1	3	3	4	4	5	4	4	4	5	5	4	4	4	4	4	4	5	4	5	4	3	3	4	4	4	5	4	5	5	5	5	5	5	5	5	5	4	4	5	4
Yes	58	1	20	Ukrainian	1	78	65	8	2	4	5	5	4	5	5	4	5	5	5	5	5	5	5	5	3	4	4	5	5	4	5	5	3	5	5	5	5	3	5	5	5	5	5	5	3	3	4	5	5
Yes	59	1	20	Ukrainian	1	6	5	9	3	3	3	3	3	5	5	5	4	4	4	4	4	5	5	5	5	5	1	3	3	2	2	4	4	5	5	5	4	4	4	4	4	5	5	5	3	5	2	4	4
Yes	60	1	24	German	2	12	24	3	2	5	5	4	5	3	4	3	3	2	3	2	2	4	3	2	3	3	3	2	3	5	5	5	5	3	3	2	3	2	3	3	3	2	2	3	2	5	3	5	5
Yes	61	1	25	Swedish	1	6	6	15	1	3	4	4	3	4	5	5	5	5	5	4	5	5	5	5	5	5	2	2	2	4	5	5	4	5	5	5	5	5	5	3	5	3	4	5	5	5	3	4	4
Yes	62	1	30	Polish	1	24	1	1	3	3	5	5	4	5	4	5	4	4	4	5	4	5	3	4	4	2	1	3	4	2	5	5	3	5	4	5	5	3	4	3	3	5	3	5	4	1	1	4	4
Yes	63	1	31	Ukraine	2	12	1	0	3	4	2	3	2	4	4	2	4	4	4	3	4	4	3	3	4	2	1	1	2	4	4	4	5	3	2	2	3	2	2	2	3	3	3	3	3	3	2	3	3
Yes	64	1	27	ukrainian	1	29	28	8	3	5	5	5	5	5	5	5	5	5	5	3	3	4	5	4	4	4	4	5	5	5	5	5	5	5	5	3	3	2	3	2	2	5	5	4	4	1	1	2	1
Yes	65	1	47	French	5	10	1	2	1	4	4	4	3	5	5	5	5	4	4	4	3	4	5	5	5	2	3	5	4	4	4	4	4	5	5	5	5	3	4	4	4	5	5	5	5	2	1	4	2
Yes	66	1	25	Polish	1	9	1	12	2	3	3	3	2	5	4	5	4	4	5	1	5	5	5	5	5	4	1	4	4	3	3	3	3	4	4	5	4	3	4	1	4	5	5	5	5	2	2	2	2
Yes	67	1	22	polish	1	21	15	15	3	4	4	4	4	5	5	5	5	5	5	4	4	4	4	5	4	5	4	5	4	3	4	4	4	5	5	5	5	4	5	4	5	4	4	5	4	4	5	5	5
Yes	68	1	20	Venezuelan	1	8	12	20	2	3	3	5	4	5	5	5	5	5	5	5	5	5	4	5	5	4	5	5	4	4	4	5	5	3	4	3	3	5	4	3	3	5	4	5	5	3	3	4	3
Yes	69	1	21	Ukrainian	1	8	7	1	3	5	5	5	5	4	4	3	5	4	4	5	5	5	5	5	5	5	5	5	5	4	4	4	4	5	5	5	5	5	5	3	4	5	5	5	5	4	4	4	4
Yes	70	1	21	Indian	1	6	6	20	3	4	5	5	5	5	5	5	5	5	5	5	5	5	5	5	5	5	2	4	4	4	4	5	3	5	5	5	5	5	5	4	4	5	5	5	5	3	5	5	5
Yes	71	1	25	German	1	17	16	43	1	2	4	5	1	5	5	4	4	4	4	4	4	4	5	5	5	4	5	4	4	2	4	5	4	5	5	4	4	5	5	2	4	5	4	4	5	5	5	2	5
Yes	72	1	18	Ukrainian	5	35	32	4	3	5	5	5	4	4	4	5	4	4	5	5	3	3	5	5	5	4	5	4	4	5	5	5	4	5	4	5	4	3	4	5	4	5	5	5	5	4	4	3	3
Yes	73	1	26	Serbian	1	7	4	20	1	5	5	5	5	5	5	5	5	5	5	5	5	5	5	5	5	5	5	5	5	5	5	5	5	5	5	5	5	5	5	5	5	5	5	5	5	5	5	5	5
Yes	74	1	22	Ukraine	2	12	11	20	3	5	5	5	5	5	5	5	5	5	5	3	5	5	5	5	5	4	3	4	5	3	3	4	3	5	5	3	5	2	3	1	3	5	5	5	5	2	1	1	2
Yes	75	1	20	Ukrainian	1	12	11	17	3	3	4	5	3	4	4	4	5	4	4	3	4	4	4	3	3	5	3	4	3	4	4	4	5	4	5	3	4	4	4	4	4	5	5	4	5	5	4	5	5
Yes	76	1	21	Ukrainian	1	7	8	20	3	1	3	5	4	5	5	5	5	4	5	5	5	5	5	5	4	4	2	4	4	1	2	4	4	5	5	5	5	2	4	4	4	5	5	5	4	4	1	2	3
Yes	77	1	40	Jew	2	132	131	10	1	3	4	5	5	3	5	5	5	5	5	4	5	4	5	4	4	3	3	2	3	3	3	3	3	3	5	5	5	5	4	4	4	5	4	4	4	2	2	2	2
Yes	78	1	58	Tunisian-French	2	24	24	2	4	5	5	5	3	3	3	2	2	1	2	2	2	4	5	3	5	5	4	1	1	4	5	5	4	4	4	3	3	5	5	5	5	5	5	4	5	4	2	4	4
Yes	79	1	37	Italian	2	108	108	1	3	3	4	5	2	4	5	2	3	3	3	4	3	5	4	4	5	2	3	4	3	2	3	2	2	4	5	2	4	4	4	4	4	5	4	4	4	1	1	1	1
Yes	80	1	19	Swedish	1	6	6	30	3	2	3	5	4	5	5	4	5	4	5	5	5	4	4	5	4	3	2	4	4	3	4	5	1	4	5	4	5	5	5	5	4	5	4	5	4	2	1	2	2
Yes	81	1	21	ukrainian	1	8	7	19	1	5	4	4	5	4	3	3	4	2	3	3	3	4	4	4	5	5	1	5	5	5	5	4	5	5	5	5	5	3	3	3	4	5	5	5	4	4	3	5	4
Yes	82	1	48	American	2	288	288	6	4	5	5	5	5	5	5	5	5	5	5	5	5	5	5	4	5	5	1	4	4	5	5	5	2	5	5	5	5	5	5	5	5	5	5	2	5	2	1	3	3
Yes	83	1	29	Ukraine	2	48	48	10	3	5	5	5	5	5	5	5	5	5	5	3	5	5	5	5	5	5	1	5	4	5	5	5	5	5	5	4	4	4	4	4	4	4	5	4	5	2	2	1	1
Yes	84	1	57	Usa	3	9	9	10	1	3	3	5	3	5	5	4	4	5	4	4	4	4	5	4	1	4	3	4	4	3	3	4	3	4	4	4	4	4	5	4	4	5	5	5	4	3	3	3	3
Yes	85	1	58	Greek	2	12	3	21	4	3	3	3	5	5	5	5	4	3	4	5	5	5	5	3	5		3	5	3	3	3	5	5	3	5	5	5	5	5	5	5	5	4	3	5	5	3	4	5
Yes	86	1	24	American	1	9	9	10	1	3	4	5	4	5	5	4	4	5	4	3	4	3	3	2	4	5	4	5	5	5	4	4	4	3	4	3	3	4	5	3	3	3	3	3	3	5	4	5	5
Yes	87	1	49	American	2	52	52	20	1	3	3	5	5	5	5	5	5	5	5	5	5	5	5	5	5	5	4	3	3	3	5	5	3	5	5	5	5	4	4	4	4	4	5	5	5	4	4	5	3
Yes	88	1	40	British	1	23	60	16	1	4	5	5	4	5	5	5	5	4	4	4	5	5	5	5	5	4	4	3	3	3	4	4	4	5	5	5	5	4	4	4	4	4	5	4	4	4	4	2	2
Yes	89	1	27	Ukraine	2	39	36	9	4	3	4	5	4	5	5	3	5	5	3	4	5	4	4	4	4	5	5	5	5	3	2	3	2	5	5	5	5	5	5	5	5	4	4	4	4	4	3	5	4
Yes	90	1	20	ukrainian	1	6	3	20	1	4	4	5	4	5	5	5	5	5	5	5	5	5	5	5	5	4	3	5	5	5	5	5	5	5	5	5	5	5	5	5	5	5	5	5	5	5	5	5	5
Yes	91	1	21	Ukranian	1	43	42	10	4	4	3	5	5	5	5	5	4	4	5	4	4	3	4	5	5	5	3	5	5	3	4	5	4	5	5	3	4	4	3	4	4	4	4	5	4	5	2	3	3
Yes	92	1	21	Ukrainian	1	35	31	15	3	3	4	5	3	4	4	4	4	4	4	3	4	5	5	5	5	5	2	4	1	5	4	5	4	5	5	5	5	4	5	2	4	5	5	5	4	4	1	4	2
Yes	93	1	22	Ukrainian	2	75	72	8	3	4	4	5	4	5	5	5	5	5	5	5	5	5	5	5	5	5	3	4	4	4	4	5	4	5	4	5	5	5	5	4	5	5	4	5	5	5	5	5	5
Yes	94	1	23	Belarusian	1	84	82	4	2	3	3	4	4	2	2	3	4	3	3	4	3	3	1	2	4	3	1	3	3	4	5	4	4	3	3	5	5	4	5	5	5	4	5	3	4	3	3	5	5
Yes	95	1	30	Beligian	1	67	64	4	1	4	5	5	5	5	5	5	5	5	5	4	5	4	5	5	4	3	3	5	4	3	4	5	2	5	5	5	5	4	4	5	5	4	4	3	3	5	5	3	3
Yes	96	1	34	Indian	2	60	60	10	4	4	4	3	3	5	5	5	5	5	5	5	5	4	3	3	3	3	2	2	2	4	4	5	4	5	5	4	5	5	5	5	5	4	3	3	3	2	2	2	2
Yes	97	1	25	Polish	1	7	6	3	1	2	3	3	2	5	5	5	5	5	5	5	5	5	4	4	3	4	1	3	3	1	1	2	1	5	5	5	5	3	4	5	5	4	3	3	4	4	3	2	2
Yes	98	1	21	Ukranian	2	50	40	11	3	5	5	5	5	4	4	3	5	5	5	5	4	5	5	4	5	5	3	5	5	5	5	4	5	4	5	4	4	4	4	3	4	5	5	5	5	5	4	4	4
Yes	99	1	40	Greek	3	9	9	10	2	2	3	2	4	4	3	3	3	2	3	2	4	2	1	2	2	5	5	5	5	5	5	5	5	4	3	3	3		4	3	4	3	1	3	3	4	4	3	4
Yes	100	1	22	Ukrainian	1	18	16	20	2	3	5	5	4	5	5	4	5	4	4	4	4	4	5	5	4	5	2	5	4	3	3	5	5	5	4	4	4	3	4	4	4	5	5	5	5	5	2	5	4
[truncated: 222 more columns]
